# Supplementary material for: Elucidating the Ability of CGRP to Modulate Microvascular Events in Mouse Skin
Source: Int J Mol Sci. 2022 Oct 13;23(20):12246. doi: 10.3390/ijms232012246 (PMC9602655; doi:10.3390/ijms232012246)
Supplement: Supplementary file 1 [file ijms-23-12246-s001.zip]

Archive with 1 entries (1 files):
- IJMS Supplementary figures and legends.pdf
